# Supplementary material for: The Impact of COVID-19 School Closure on Child and Adolescent Health: A Rapid Systematic Review
Source: Children (Basel). 2021 May 19;8(5):415. doi: 10.3390/children8050415 (PMC8159143; doi:10.3390/children8050415)
Supplement: Supplementary file 1 [file children-08-00415-s001.zip]

Archive with 1 entries (1 files):
- children-1194368-supplementary.pdf
